# Supplementary material for: A Ratiometric Fluorescent Sensor Based on Dye/Tb (III) Functionalized UiO-66 for Highly Sensitive Detection of TDGA
Source: Molecules. 2022 Oct 3;27(19):6543. doi: 10.3390/molecules27196543 (PMC9570906; doi:10.3390/molecules27196543)
Supplement: Supplementary file 1 [file molecules-27-06543-s001.zip]

Archive with 1 entries (1 files):
- molecules-1947375-supplementary.pdf
